# Supplementary material for: Reducing Akt2 in retinal pigment epithelial cells causes a compensatory increase in Akt1 and attenuates diabetic retinopathy
Source: Nat Commun. 2022 Oct 13;13:6045. doi: 10.1038/s41467-022-33773-0 (PMC9561713; doi:10.1038/s41467-022-33773-0)
Supplement: Supplementary file 3 — Source Data [file 41467_2022_33773_MOESM3_ESM.xlsx]

## Sheet: osmotic control (mannitol) 
High glucose-induced molecular alterations in human fPRE cells are not due to the osmotic changes but are specific to high glucose.

## Sheet: additional permeability study 
Retina vascular permeability study, FITC-BSA was extract from the whole retina

## Sheet: Validation of PRE and retina 
Validation of potential cross contamination between RPE and retinal tissues

## Sheet: Fig. 1b
Figure 1b
ERG: Dark adapted, Scotopic a wave amplitude (μV)
	log cd*s/m2	Akt2 fl/fl N						Akt2 fl/fl D						Akt2 cKO N						Akt2 cKO D
	-2	25	33	27	23	30	19	15	21	20	30	16	21	20	15	16	24	18	18	17	10	22	30	15	18
	-1	99	122	108	120	88	118	67	76	77	90	79	64	96	95	86	78	84	86	80	78	82	90	87	96
	0	160	181	168	168	180	199	110	100	111	78	110	86	165	170	176	190	155	176	130	135	145	150	135	176

## Sheet: Fig. 1c
Figure 1c
ERG: Dark adapted, Scotopic b wave amplitude (μV)
	log cd*s/m2	Akt2 fl/fl N						Akt2 fl/fl D						Akt2 cKO N						Akt2 cKO D
	-2	55	71	44	66	40	56	41	39	44	55	40	43	87	67	59	45	60	49	45	55	53	38	60	45
	-1	130	138	129	100	140	120	79	98	89	106	70	98	142	132	129	150	110	123	88	112	120	140	90	130
	0	210	204	214	230	200	223	142	154	154	170	138	94	222	209	223	200	215	234	158	184	182	200	190	178

## Sheet: Fig. 1e
Figure 1e
ERG: light adapted, Photopic b wave amplitude (μV)
	log cd*s/m2	Akt2 fl/fl N						Akt2 fl/fl D						Akt2 cKO N						Akt2 cKO D
	0.477	25	32	31	30	23	24	15	12	24	26	22	16	25	30	21	28	22	23	30	23	25	26	28	26
	1	40	55	41	50	45	53	30	18	33	26	30	29	44	48	40	38	50	52	42	37	40	35	40	45

## Sheet: Fig. 1g
Figure 1g
ERG: c wave amplitude (μV)
	Akt2 fl/fl N	Akt2 fl/fl D	Akt2 cKO N	Akt2 cKO D
	220	149	191	177
	200	102	221	158
	189	89	210	170
	170	87	166	148
	202	129	199	155
	167	110	184	134

## Sheet: Fig. 2a
Figure 2a			1	2	3	4
Representative blot			Akt2 fl/fl N	Akt2 fl/fl D	Akt2 cKO N	Akt2 cKO D

## Sheet: Fig. 2b
Figure 2b
	Akt2 fl/fl N	Akt2 fl/fl D	Akt2 cKO N	Akt2 cKO D
	0.84	1.31	1.06	1.1
	1.16	1.51	0.91	0.86
	0.86	1.78	1.15	1.22
	1.14	1.5	0.86	0.73
	1.32	2.12	1.21	1.33
	0.68	1.32	0.77	1.21

## Sheet: Fig. 2c
Figure 2c
	Akt2 fl/fl N	Akt2 fl/fl D	Akt2 cKO N	Akt2 cKO D
	0.98	1.99	1.15	1.18
	1.02	1.41	1.13	1.22
	1.08	1.58	0.69	0.97
	0.92	1.92	1.29	1.03
	1.26	1.22	1.12	1.29
	0.74	1.56	0.97	0.88

[truncated: 103 more sheets: Fig. 2d, Fig.2f, Fig. 2g, Fig. 2i, Fig. 2k, Fig. 3f, Fig. 3g, Fig. 3h, Fig. 4b, Fig. 4c, Fig. 4e, Fig. 5b, Fig. 5c, Fig.5e, Fig. 5g, Fig. 6a, Fig. 6b, Fig. 6c, Fig. 6d, Fig. 6f …]
